# Supplementary material for: Epistasis-driven identification of SLC25A51 as a regulator of human mitochondrial NAD import
Source: Nat Commun. 2020 Dec 1;11:6145. doi: 10.1038/s41467-020-19871-x (PMC7708531; doi:10.1038/s41467-020-19871-x)
Supplement: Supplementary file 4 — Source Data [file 41467_2020_19871_MOESM4_ESM.xlsx]

## Sheet: Fig 2a
Fig 2a
Genotype	Relative OCR in indipendent experiments
wt	1
ΔSLC25A13	1.01
	0.874
ΔSLC25A3_1	0.179
	0.1
ΔSLC25A3_2	0.152
	0.1686
ΔSLC25A51_1	0.098
	0.013
	0.0735
ΔSLC25A51_2	0.233
	0.107
	0.051
ΔSLC25A51_1_GFP	0.07
	0.183
	0.119
ΔSLC25A51_1_SLC25A51	0.491
	0.82
	0.576
ΔSLC25A51_1_SLC25A3	0.108
	0.148
	0.09
ΔSLC25A51_2_GFP	0.103
	0.113
	0.1412
ΔSLC25A51_2_SLC25A51	0.638
	0.93
	0.757

## Sheet: Fig 2b
Fig 2b
OCR data
Time (minutes)	DSLC25A51_1_SLC25A51								HAP1 wt								DSLC25A51_1_SLC25A3								DSLC25A51_1_mGFP								DSLC25A51_2_SLC25A51								DSLC25A51_2_mGFP								DSLC25A51_1
1.41451	15.0346	14.9961	14.5608	14.283	9.20088	11.272	11.7838		22.6833	24.5615	20.511	21.9779	20.1106	16.8908			2.29684	1.4412	1.35862	1.19568	2.34056	2.39815			5.1006	2.92632	1.83727	4.61354	3.41414	3.90574	3.44867		12.1711	12.3432	12.8931	15.0116	18.8113	19.7856	15.7892	19.4365	1.76098	4.14348	2.78873	2.00751	2.98416	1.24526	3.11085	3.3711	1.49061
7.96778	13.1974	13.7353	13.7413	13.2134	7.98326	10.1703	10.7316		21.7468	23.548	19.4507	20.2572	18.2721	15.7406			1.78641	0.874399	1.08539	0.809727	1.9275	2.26544			4.50865	2.28964	0.881008	4.15846	3.15627	4.20857	2.37124		10.8354	9.77668	12.9607	13.7019	16.8692	18.4278	15.0351	17.0751	0.314587	3.33481	2.43392	1.46394	2.5274	0.322266	2.69981	2.88571	1.20522
14.5247	13.3222	13.6202	13.3209	13.1259	8.00055	10.343	10.6172		21.6258	23.3048	19.5311	20.0722	18.2379	15.7768			1.88814	0.336011	1.06511	0.972664	2.0633	2.17602			4.23793	2.31521	1.31613	3.88439	3.19259	4.05133	3.07068		11.4448	10.4452	12.3293	13.4416	16.7387	18.4804	15.4259	17.0609	0.147084	4.38319	2.62366	0.357087	2.6286	0.27153	2.53619	2.74051	1.69229
21.1954	5.1846	5.38028	5.72153	5.11484	3.16666	4.12051	3.88099		7.88194	7.49722	6.51388	7.76332	4.24774	5.91604			1.71275	-0.65843	0.698931	0.877661	2.03707	1.5589			3.77991	1.50378	1.06461	3.76423	2.68065	3.42807	2.70262		3.14345	2.45648	4.15776	4.886	5.31646	6.72827	4.43459	5.65537	-1.03712	2.24697	2.3262	-4.84966	1.84994	0.601096	1.82809	3.07571	1.47884
27.7493	4.67523	4.65673	5.20285	4.88083	3.0065	3.41095	3.57337		7.08215	6.93148	6.05488	6.75333	3.23509	5.08637			1.61058	-0.777562	0.571292	1.26513	1.88238	2.13758			3.62894	1.79674	0.917743	3.63069	2.36208	3.50569	2.10465		2.75807	2.18766	3.47206	4.43583	4.6842	5.39944	4.39182	5.44764	-1.21948	2.88347	2.09869	0.461998	1.87657	-0.23271	1.80515	3.21939	1.29044
34.2996	4.6523	4.85112	5.30875	4.75527	2.81216	3.52346	3.57144		7.12363	6.5705	5.90859	6.57268	3.2279	5.08064			1.7093	-0.535183	0.879959	1.16258	2.31464	2.13179			3.90996	1.85014	0.914751	3.59425	2.69806	3.73171	1.94226		2.96801	2.26248	3.36863	4.10002	5.06658	6.34234	4.66383	5.57436	-1.1057	3.47339	2.14562	0.869446	1.8091	-0.130101	1.95454	3.16702	1.17376
40.9342	11.127	11.116	10.8233	10.5898	6.94568	8.99599	9.54611		21.4715	15.4728	19.5206	20.2172	21.3551	17.6907			2.51637	-0.060605	1.3337	0.402859	1.94621	2.68958			4.55378	2.52816	2.19014	4.11595	3.3225	3.95541	3.48843		11.737	11.1584	10.6667	11.9217	17.9082	20.1764	16.6447	17.8575	-0.448273	4.04494	3.00515	0.690195	3.01903	-0.544382	3.00488	2.7071	2.30383
47.5231	9.96889	9.98999	9.71227	10.0255	6.2092	8.21336	8.16108		22.5479	10.5014	21.0824	21.8797	22.8334	19.5001			2.15025	-0.418296	1.06019	0.746293	3.29954	2.467			4.00504	2.40115	1.39669	3.95924	3.21576	4.03437	2.76056		10.7823	10.4542	9.93085	10.8933	16.5032	19.427	15.9426	17.3601	-0.577853	3.73444	2.69073	0.893804	2.96218	-0.687202	2.67842	3.03491	1.84785
54.0685	9.02226	9.02717	8.7916	9.19411	5.69257	7.5153	7.51287		23.1033	7.37245	21.3234	22.1814	22.6909	19.595			1.91928	-0.854841	1.07443	0.699782	2.33044	2.26215			4.11308	2.32631	1.54369	3.76943	3.04458	3.80962	2.64468		9.18473	9.08354	8.96813	9.12623	14.2029	17.0538	14.1084	15.514	-0.578317	2.89514	2.39924	1.05834	2.73481	-1.13148	2.67041	2.51945	1.90233
60.7035	2.64214	2.00664	2.68089	2.26255	1.57582	1.68866	1.25529		4.58758	2.75201	2.87011	3.43825	-0.074274	2.85747			0.728962	-1.52457	-0.336188	-0.221964	0.673517	0.516211			2.23399	0.953638	-0.014144	2.06287	1.86447	2.00551	1.21153		0.187329	0.04429	1.94144	1.59108	1.58904	2.93181	1.03042	1.40818	-2.77247	1.29559	0.842247	-0.781099	0.106552	-2.37872	0.189986	0.636694	0.330102
67.2529	2.18271	1.79277	2.73579	2.00237	1.2099	1.33474	1.68732		4.01942	2.34322	2.61245	2.97599	-0.356105	2.50167			0.584014	-1.68796	-0.446921	-0.247133	0.905209	0.640856			2.05893	0.877602	0.213945	1.72537	1.30433	1.95313	0.792293		0.336179	-0.198	1.92219	1.09625	1.43331	2.95643	1.6217	1.0543	-3.07798	1.37759	0.527102	-0.694446	0.358563	-2.45636	0.066537	0.799074	0.329434
73.8225	1.88939	1.60524	2.37852	1.94265	0.61333	1.14536	1.26219		3.80183	2.15799	2.06499	2.73564	-0.712583	2.20542			0.740923	-1.84917	-0.537962	-0.802643	0.855657	0.617536			1.83171	0.615173	-0.210973	1.71041	1.33461	1.40786	0.61573		0.129769	-0.578604	1.4209	0.801318	1.44505	3.02064	0.691108	1.06804	-3.03572	1.29664	0.074729	-0.687215	-0.181794	-2.37589	-0.37108	0.866205	0.026841
[truncated: 10 more columns]

## Sheet: Figure 4a-c
Figure 4a-c
Genotype	Technical replicate	Unit	Thiamine	Arginine	Histidine	Asparagine	Glycine	Carnitine	Serine	Cystathionine	Glutamine	Cystine	Hydroxy-proline	Homoserine	Threonine	Taurine	Hexose	Citrulline	Xylitol	Creatine	Pentose	Allantoin	Proline	Creatinine	Homocystine	Valine	Uracil	Methionine	O-Phosphorylethanolamine	Isoleucine	Xanthine	Leucine	Uridine	Tyrosine	AICAR	Pyridoxal hydrochloride	Deoxyuridine	Thymine	Adenine	Inosine	Deoxyinosine	Guanosine	Kynurenine	Aminoadipic acid	Phenylalanine	Argininosuccinic acid	Glutamic acid	Aspartic Acid	S-Adenosyl-homocysteine
wt	A	pmol	121.4	2369.36	1506.92	2181.45	12385.6	174.77	3651.12	800.97	17832.2	18.79	205.4	133.27	11301.5	7254.01	50117.9	108.75	170.96	9413.72	12042.3	308.73	4649.01	105.14	26.27	5953.58	11.65	1346.49	43.22	9318.75	67.76	5760.01	1.28	3147.14	1.37	23.21	<LOD	0.44	2.8	7.75	12.31	2.85	49326.5	140.31	2888.87	98.82	41292.2	1917.12	7.71
wt	B	pmol	114.42	2145.93	1042.14	2082.18	11904.4	215.34	3730.55	755.49	18953.1	5.85	370.82	195.39	10528	6872.45	45767.2	79.84	194.02	9187.13	9983.9	260.97	3617.73	118.63	25.11	5430.63	10.69	1223.41	40.04	7306.13	58.28	4984.47	2.21	2726.21	0.94	25.65	<LOD	0.43	2.3	7.2	12.91	1.89	38226.7	138.18	2656.16	101.21	41205.9	1746.65	8.66
wt	C	pmol	118.49	2212.03	1293.5	1525.63	13436.5	168.87	3822.32	774.76	17208.5	41.85	239.94	209	11601.8	7101.88	47236.1	97.25	162.51	9160.68	9735.6	271.11	3740.32	113.13	24.56	5299.2	9.62	1219.97	44.62	7813.33	59.02	5168.37	1.01	3132.61	1.46	23.56	<LOD	0.53	3.2	5.04	15.26	1.73	36034.1	133.68	2848.7	93.85	40309.2	1753.32	10.53
wt	D	pmol	109.87	2229.57	901.75	1710.27	10612.4	74.15	3121	688.91	16464.8	10.64	208.06	130.37	9772.37	6613.13	40681.7	89.01	157.24	8636.39	9308.39	224.62	3677.5	107.84	24.39	5198.5	7.77	1065.41	39.72	7834.66	64.13	6188.34	1.88	2389.02	0.97	18.16	0.57	0.31	3.1	4.95	12.65	1.53	31002.9	123.98	2404.09	95.49	36237.9	1537.14	8.03
SLC25A3_1	A	pmol	99.12	1146.01	693.77	1228.65	9465.72	110.13	3644.52	275.22	17703.8	18	177.37	102.91	7398.22	4519.76	32039.8	45.06	91.46	6070.74	6908.68	169.07	2059.29	76.76	24.64	3286.05	6.16	787.62	42.6	6313.59	53.62	3632.63	0.81	1494.03	1.61	9.33	<LOD	0.3	2	10.88	8.66	1.2	52752.3	79.64	1788.52	53.52	27183.4	716.29	6.3
SLC25A3_1	B	pmol	100.08	1379.64	1006.53	1439.27	8993.26	103.22	3951.49	263.9	20609.5	15.84	391.61	152.51	8025.41	4581.58	39966.1	58.83	71.64	6441.68	9156.17	326.87	4324.75	118.97	24.3	3942.89	7.39	1015.4	45.24	5531.22	46.87	4300.63	0.32	1914.12	1.7	16.55	0.19	0.32	1.8	5.9	10.86	0.98	49324.3	86.09	2195.55	59.62	29186.2	906.69	6.44
SLC25A3_1	C	pmol	109.15	1543.89	1222.94	1457.22	9040.55	141.86	4248.55	265.55	19264.9	33.02	119.41	173.96	8377.34	4711.19	39959.4	44.2	61.37	5691.2	9421.04	174.12	2287	80.84	25.92	4306.92	7.86	1035.74	40.78	4822.79	45.57	3588.51	1.51	2093.68	2.06	16.69	0.31	0.43	2	10.07	9.87	0.88	54507.2	93.93	2175.5	51.27	30362.2	1019.92	5.45
SLC25A3_1	D	pmol	83.38	820.1	581.77	1214.21	8364.62	122.02	3334.22	279.62	16686.7	23.8	155.41	88.29	6656.07	4621.28	28547.4	50.94	87.5	5824.69	5379.01	131.98	2138.32	93.43	25.2	2661.85	4.96	678.56	44.17	2771.1	24.34	2554.31	0.99	1387.53	1.89	10.21	0.54	0.35	2.3	10.78	8.38	1.28	48180.7	73.42	1413.51	49.88	26119.3	570.38	5.55
SLC25A51_1	A	pmol	88.45	1638.78	796.13	1534.05	9423.47	152.74	4470.99	248.75	18287.2	8.76	142.05	119.26	7529.28	4142.21	32495.5	52.78	82.99	4534.01	7518.31	151.77	2195.49	88.72	25.81	3403.2	6.69	863.79	36.05	5037.04	26.83	3712.27	3.1	1524.59	50.24	13.99	1.52	0.47	1.4	4.41	10.52	2.15	31045.4	58.84	1695.55	81.84	37155.5	1320.64	4.7
SLC25A51_1	B	pmol	107.56	2297.66	899.21	1722.96	9600.7	134.83	4674.16	227.97	18223.5	34.46	138.37	146.04	8538.13	4192.77	40565.7	55.84	88.51	5167	9223.93	189.48	2385.92	100.2	24.45	4096.17	7.54	985.34	40.04	6328.66	43.48	3381.78	2.43	1977.09	58.36	10.78	1.5	0.41	1.5	2.76	8.26	1.19	24697.8	65.59	2014.65	83.92	39555.7	1468.25	4.69
SLC25A51_1	C	pmol	104.65	2473.71	946.08	1964.68	9909.33	169.51	5506.73	253.81	26140.3	16.95	133.37	109.54	9274.26	4591.18	47733.2	70.58	79.25	4784.38	11050.4	196.53	2319.76	79.68	25.63	4805.18	9.57	1169.94	41.28	4897.47	40.09	6588.3	4.23	1945.45	50.41	19.53	1.88	0.56	2.4	1.58	10.05	0.85	25566.3	73.03	2421.17	96.23	41350.8	1651.4	5.11
SLC25A51_1	D	pmol	97.82	1730.15	825.75	1605.09	8825.62	181.85	4286.63	324.04	21275.6	10.21	121.2	72.69	7754.47	4162.72	32930.9	43.23	50.32	4688.11	7471.01	143.26	2466.68	71.21	24.21	3567.61	6.5	870.89	40.6	4090.74	30.09	3857.86	2.2	1757.93	47.47	13.65	1.05	0.4	2.3	2.96	8.93	1.41	23929.6	70.31	1793.2	89.68	37156.8	1361.01	4.19
[truncated: 147 more columns]

## Sheet: Figure 5b
Figure 5b
Genotype	Technical Replicate	Specimen	Unit	Galactosamine	Arginine	Canavanine	Histidine	Thiamine	Pyridoxamine	Carnitine	Asparagine	Serine	Cystathionine	Glycine	Aminobutyric acid	Glutamine	Cystine	Hydroxy-proline	Taurine	Hexose	Pentose	Citrulline	Threonine	Homoserine	Arabitol	Xylitol	Creatine	Allantoin	Proline	Cytosine	Guanidobutyric acid	N-Acetyl galactosamine	Creatinine	Acetylcarnitine	Deoxyribose	Ribonic acid gamma lactone	Homocystine	Valine	Glucosamine 6-phosphate	Uracil	O-Phosphorylethanolamine	Cytidine	Hypoxanthine	Methionine	Guanine	Deoxycytidine	Xanthine	Isoleucine	Tyrosine
wt	A	mitochondria extract	pmol	<LOD	<LOD	<LOD	13.86	16.85	<LOD	<LOD	<LOD	45.67	<LOD	<LOD	<LOD	34.34	<LOD	<LOD	4.43	388.31	<LOD	<LOD	83.56	<LOD	<LOD	13.97	<LOD	<LOD	<LOD	<LOD	<LOD	<LOD	<LOD	83.3	<LOD	<LOD	<LOD	45.98	<LOD	<LOD	<LOD	6.21	<LOD	12.37	<LOD	<LOD	<LOD	<LOD	23.63
wt	B	mitochondria extract	pmol	<LOD	<LOD	<LOD	10	16.15	<LOD	<LOD	<LOD	28.19	<LOD	<LOD	<LOD	<LOD	<LOD	<LOD	2	226.76	<LOD	<LOD	58.63	<LOD	<LOD	1.58	<LOD	<LOD	<LOD	<LOD	<LOD	<LOD	<LOD	<LOD	<LOD	<LOD	<LOD	35.19	<LOD	<LOD	<LOD	3.49	<LOD	5.45	<LOD	<LOD	<LOD	<LOD	13.53
DSLC25A51_1	A	mitochondria extract	pmol	<LOD	<LOD	<LOD	8.07	15.58	<LOD	<LOD	<LOD	11.62	<LOD	<LOD	<LOD	<LOD	<LOD	<LOD	1.85	234	<LOD	<LOD	17.43	<LOD	<LOD	5.3	<LOD	<LOD	<LOD	<LOD	<LOD	<LOD	<LOD	131.52	<LOD	<LOD	<LOD	<LOD	<LOD	<LOD	<LOD	2.01	<LOD	<LOD	<LOD	<LOD	<LOD	<LOD	13.05
DSLC25A51_1	B	mitochondria extract	pmol	<LOD	<LOD	<LOD	4.62	15.68	<LOD	<LOD	<LOD	12.18	<LOD	<LOD	<LOD	<LOD	<LOD	<LOD	2.8	253.73	<LOD	<LOD	27.03	<LOD	<LOD	<LOD	<LOD	<LOD	<LOD	<LOD	<LOD	<LOD	<LOD	<LOD	<LOD	<LOD	<LOD	<LOD	<LOD	<LOD	<LOD	<LOD	<LOD	<LOD	<LOD	<LOD	<LOD	<LOD	9.45
DSLC25A51_2	A	mitochondria extract	pmol	<LOD	<LOD	<LOD	6.16	15.88	<LOD	<LOD	<LOD	19.18	<LOD	<LOD	<LOD	34.34	<LOD	<LOD	3	165.61	<LOD	<LOD	26.69	<LOD	0.51	<LOD	<LOD	<LOD	<LOD	<LOD	<LOD	<LOD	<LOD	89.09	<LOD	<LOD	<LOD	<LOD	<LOD	<LOD	<LOD	2.81	<LOD	<LOD	<LOD	<LOD	<LOD	<LOD	8.32
DSLC25A51_2	B	mitochondria extract	pmol	<LOD	<LOD	<LOD	8.49	15.65	<LOD	<LOD	<LOD	28.03	<LOD	<LOD	<LOD	37.1	<LOD	<LOD	6.07	209.76	<LOD	<LOD	37.02	<LOD	<LOD	12.67	<LOD	<LOD	<LOD	<LOD	<LOD	<LOD	<LOD	159.97	<LOD	<LOD	<LOD	<LOD	<LOD	<LOD	<LOD	1.88	<LOD	<LOD	<LOD	<LOD	<LOD	<LOD	8.82
LOD			pmol	3.33333	16.6667	16.6667	4.16667	3.33333	3.33333	5.06667	33.3333	1.25	4.16667	0.416667	12.5	12.5	12.5	12.5	0.416667	5	500	0.416667	4.16667	50	0.1	1	50	10	625	16.6667	1	10	4.16667	38	5	50	2.08333	12.5	16.6667	0.318471	16.6667	1	3.33333	4.16667	10	16.6667	0.0595238	52.521	1.8546
[truncated: 135 more columns]

## Sheet: Figure 5c-6b
Fig 5c-6b
Genotype	Technical Replicate	Specimen	Unit	Nicotinamide adenine dinucleotide
wt	A	mitochondria extract	pmol	150.04
wt	B	mitochondria extract	pmol	120.12
SLC25A51_1	A	mitochondria extract	pmol	4.13
SLC25A51_1	B	mitochondria extract	pmol	4.4
SLC25A51_2	A	mitochondria extract	pmol	19.11
SLC25A51_2	B	mitochondria extract	pmol	19.79
SLC25A3_1	A	mitochondria extract	pmol	32.4
SLC25A3_1	B	mitochondria extract	pmol	31.77
SLC25A3_2	A	mitochondria extract	pmol	47.23
SLC25A3_2	B	mitochondria extract	pmol	4.21
SLC25A51_1_SLC25A51	A	mitochondria extract	pmol	229.9
SLC25A51_1_SLC25A51	B	mitochondria extract	pmol	256.64
SLC25A51_1_SLC25A3	A	mitochondria extract	pmol	5.45
SLC25A51_1_SLC25A3	B	mitochondria extract	pmol	19.12
SLC25A51_1_mGFP	A	mitochondria extract	pmol	6.01
SLC25A51_1_mGFP	B	mitochondria extract	pmol	4.69
SLC25A51_2_SLC25A51	A	mitochondria extract	pmol	189.5
SLC25A51_2_SLC25A51	B	mitochondria extract	pmol	172.13
SLC25A51_2_mGFP	A	mitochondria extract	pmol	<LOD
SLC25A51_2_mGFP	B	mitochondria extract	pmol	3.78
SLC25A51_1_NDT1	A	mitochondria extract	pmol	94.26
SLC25A51_1_NDT1	B	mitochondria extract	pmol	117.84
SLC25A51_2_NDT1	A	mitochondria extract	pmol	56.41
SLC25A51_2_NDT1	B	mitochondria extract	pmol	99.9

## Sheet: Fig6a
Fig 2b
Genotype	Relative OCR in indipendent experiments
wt	1
ΔSLC25A51_1_GFP	0.183
	0.119
	0.0895
ΔSLC25A51_2_GFP	0.113
	0.1412
	0.134
ΔSLC25A51_1_NDT1	1
	0.587
	0.5175
ΔSLC25A51_2_NDT1	0.9718
	0.548
	0.5205

## Sheet: Suppl Fig 2b
Suppl Fig 2b
Relative NAD levels
Genotype	ΔSLC25A51_1	ΔSLC25A51_2	ΔSLC25A3_1	ΔSLC25A3_2	WT	ΔSLC25A51_1_SLC25A51	ΔSLC25A51_1_mGFP	ΔSLC25A51_2_SLC25A51	ΔSLC25A51_2_mGFP
Exp1	78.6876	56.2771	90.4209	97.2317	100	114.91	108.517	101.315	73.1157
Exp2	49.9389	54.1997	59.7383	78.2146	100	111.369	72.5166	95.1602	57.3423
Relative ATP levels
Genotype	ΔSLC25A51_1	ΔSLC25A51_2	ΔSLC25A3_1	ΔSLC25A3_2	WT	ΔSLC25A51_1_SLC25A51	ΔSLC25A51_1_mGFP	ΔSLC25A51_2_SLC25A51	ΔSLC25A51_2_mGFP
Exp1	98.7533	75.1972	124.817	143.151	100	171.451	145.254	154.577	105.155
Exp2	82.718	102.638	79.2812	93.1264	100	165.912	102.446	114.083	87.9589

## Sheet: Suppl Fig 2d
Suppl Fig 2d
VDAC		Sample order	1: Protein marker (Thermo Fisher #26617, circle = 70kDa); 2: wt whole cell; 3: SLC25A51_2 whole cell; 4: wt mitochondria; 5: SLC25A51_1 mitochondria; 6: SLC25A51_2 mitochondria; 7: SLC25A51_1_25A51 mitochondria; 8: SLC25A51_1_25A3 mitochondria; 9: SLC25A51_1_mGFP mitochondria; 10: SLC25A51_1_NDT1 mitochondria; 11: SLC25A51_2_25A51 mitochondria; 12: SLC25A51_2_mGFP mitochondria; 13: SLC25A51_2_NDT…
tubulin		Sample order	1: Protein marker (Thermo Fisher #26617, cross = 70kDa); 2: wt whole cell; 3: SLC25A51_2 whole cell; 4: wt mitochondria; 5: SLC25A51_1 mitochondria; 6: SLC25A51_2 mitochondria; 7: SLC25A51_1_25A51 mitochondria; 8: SLC25A51_1_25A3 mitochondria; 9: SLC25A51_1_mGFP mitochondria; 10: SLC25A51_1_NDT1 mitochondria; 11: SLC25A51_2_25A51 mitochondria; 12: SLC25A51_2_mGFP mitochondria; 13: SLC25A51_2_NDT1…
